# Supplementary material for: PD-L1 Is Involved in the Development of Non-Hodgkin’s Lymphoma by Mediating Circulating Lymphocyte Apoptosis
Source: Vaccines (Basel). 2023 Sep 11;11(9):1474. doi: 10.3390/vaccines11091474 (PMC10538143; doi:10.3390/vaccines11091474)
Supplement: Supplementary file 1 [file vaccines-11-01474-s001.zip]

Archive with 1 entries (1 files):
- vaccines-2226306-supplementary.pdf
